# Supplementary material for: TGFβ-induced changes in membrane curvature influence Ras oncoprotein membrane localization
Source: Sci Rep. 2022 Aug 5;12:13486. doi: 10.1038/s41598-022-17482-8 (PMC9356053; doi:10.1038/s41598-022-17482-8)
Supplement: Supplementary file 2 — Supplementary Information 2. [file 41598_2022_17482_MOESM2_ESM.xlsx]

## Sheet: Table S1
Detailed statistics for Figure 1
Fig. 1b
	n
	TGFb-	TGFb+
H-ras	63	71
CTH	136	62
K-ras	159	187
Fig. 1c
	n
	TGFb-	TGFb+	t	p-value	H0
H-ras	109	94	-4.7	5.8e-06	rejected
CTH	199	80	-4.5	1.8e-05	rejected
K-ras	199	224	-3.19	0.00155	rejected

## Sheet: Table S2
Detailed statistics for Figure 2
Fig. 2a
	n
	TGFb-	TGFb+
Nadrin N-BAR	195	93
PLCdelta PH	69	65
Lactadherin C2	185	168
Fig. 2b
	n
	TGFb-	TGFb+	t	p-value	H0
Nadrin N-BAR	148	132	-2.6	0.01	rejected
PLCdelta PH	109	96	1.7	0.09	accepted
Lactadherin C2	196	188	8.2	4.5e-15	rejected

## Sheet: Table S3
Detailed statistics for Figure 5
Fig. 5a
	n
	H-ras	H-ras/CavDGV	t	p-value	H0
	65	73	2.7	0.008	rejected

## Sheet: Table S4
Detailed statistics for Figure S2
	replicate 1					replicate 2					replicate 3
	n		t	p-value	H0	n		t	p-value	H0	n		t	p-value	H0
	TGFb-	TGFb+				TGFb-	TGFb+				TGFb-	TGFb+
H-ras	18	31	-2.8	0.0073	rejected	53	43	-5.1	5e-06	rejected	38	20	-0.34	0.73	accepted
CTH	66	15	-0.7	0.49	accepted	63	30	-4.4	7.5e-05	rejected	70	35	-2.7	0.0095	rejected
K-ras	50	115	-2.2	0.031	rejected	84	63	1.26	0.211	accepted	65	46	-2.24	0.0277	rejected
Nadrin N-BAR	57	36	-1.9	0.058	accepted	44	39	-0.2	0.84	accepted	47	57	-2.1	0.035	rejected
PLCdelta PH	28	36	1.8	0.083	accepted	55	29	2.3	0.021	rejected	26	31	-0.036	0.97	accepted
Lactadherin C2	95	116	5.9	1.5e-08	rejected	101	72	5.4	2.5e-07	rejected	n.d.	n.d.	n.a.	n.a.	n.a.

## Sheet: Table S5
Detailed statistics for Figure S3
	M-C ratio												Cyt-PM localization ratio
	n			MCF7 TGFb- vs NIH			MCF7 TGFb+ vs NIH			MCF7 TGFb- vs MCF7 TGFb+			n
	MCF7 TGFb-	MCF7 TGFb+	NIH	t	p-value	H0	t	p-value	H0	t	p-value	H0	MCF7 TGFb-	MCF7 TGFb+	NIH
H-ras	109	94	45	-10.4	2.4e-15	rejected	-6.1	2.7e-08	rejected	-4.7	5.8e-06	rejected	63	71	41
CTH	199	80	65	-4.1	8.4e-05	rejected	0.73	0.47	accepted	-4.5	1.8e-05	rejected	136	62	41
K-ras	199	224	24	7.8	5.1e-10	rejected	10.3	1.2e-13	rejected	-3.2	0.0016	rejected	159	187	13
Nadrin N-BAR	148	132	52	-11.1	2.04e-18	rejected	-8.9	3.27e-14	rejected	2.6	0.01	rejected	195	93	32
Lactadherin C2	196	188	72	9.4	6.13e-18	rejected	2	0.05	rejected	8.2	4.5e-15	rejected	185	168	63
PLCdelta PH	109	96	42	-3.13	0.0023	rejected	-5.2	1.73e-06	rejected	1.71	0.09	accepted	69	65	33
